# Supplementary material for: The Complete Mitochondrial Genome of Stichopus naso (Aspidochirotida: Stichopodidae: Stichopus) and Its Phylogenetic Position
Source: Genes (Basel). 2022 May 5;13(5):825. doi: 10.3390/genes13050825 (PMC9141342; doi:10.3390/genes13050825)
Supplement: Supplementary file 1 [file genes-13-00825-s001.zip]

Archive with 1 entries (1 files):
- genes-1694868-supplementary.pdf
